# Supplementary material for: Comprehensive transcriptome and proteome analysis revealed the molecular mechanisms of melatonin priming and waterlogging response in peach
Source: Front Plant Sci. 2025 Feb 7;16:1527382. doi: 10.3389/fpls.2025.1527382 (PMC11842337; doi:10.3389/fpls.2025.1527382)
Supplement: Supplementary Figure S1 — KEGG pathway enrichment maps of DEGs and DEPs. [file DataSheet1.xlsx]

## Sheet: map00010
Supplementary Figure S1 KEGG pathway enrichment maps of DEGs and DEPs
WL-VS-CK_Pathway DEG map00010	MT_WL-VS-CK_Pathway DEG map00010	WL-VS-CK_Pathway DEP map00010	MT_WL-VS-CK_Pathway DEP map00010

## Sheet: map00500
Supplementary Figure S1 KEGG pathway enrichment maps of DEGs and DEPs	Supplementary Figure S1 KEGG pathway enrichment maps of DEGs and DEPs
WL-VS-CK_Pathway DEG map00500	MT_WL-VS-CK_Pathway DEG map00500	WL-VS-CK_Pathway DEP map00500	MT_WL-VS-CK_Pathway DEP map00500

## Sheet: map04075
Supplementary Figure S1 KEGG pathway enrichment maps of DEGs and DEPs
WL-VS-CK_Pathway DEG map04075	MT_WL-VS-CK_Pathway DEG map04075	WL-VS-CK_Pathway DEP map04075	MT_WL-VS-CK_Pathway DEP map04075
