# Supplementary material for: Comprehensive transcriptome and proteome analysis revealed the molecular mechanisms of melatonin priming and waterlogging response in peach
Source: Front Plant Sci. 2025 Feb 7;16:1527382. doi: 10.3389/fpls.2025.1527382 (PMC11842337; doi:10.3389/fpls.2025.1527382)
Supplement: Supplementary Table S1 — Primers for qRT-PCR. [file Table1.xlsx]

## Sheet: Primers for qRT-PCR
Supplementary Table S1 Primers for qRT-PCR
Gene ID	Name	Forward qPCR Primer 5'→3'	Reverse qPCR Primer 5'→3'	Product length (bp)
Prupe.8G268900	GATA	GGGATTGAAGTCTATGGAAAG	GTGCCACTAGAACAAGATAG	120
Prupe.2G177400	WRKY	TCTCTCCTTTGACTTCTCTC	GACTGTTGTTGTTGTTGTTG	112
Prupe.5G090700	AP2-EREBP	AGAGTCCGAAGAAGCAAGAG	AATTTGGCATCCCGAAAAGC	105
Prupe.6G278600	Trihelix	CATCATCGTCATCATCACCAA	TGCTGTTGTTGTTGTTGTTG	101
Prupe.2G023100	MADS	CTAATAGCAGACAAGTCACA	GATAATAACAGCAACCTCAG	101
Prupe.7G117200	HSF	CGGCAACTTAATACTTATGG	CTCTGGATCTTCTTCAACAA	107
Prupe.7G206900	HSF	TCGTCTTCTTCGTCTTCATC	CAACATCAACATCATCATCCAC	109
Prupe.1G410400	HSF	ATTGAAGAGAGACCGAAATG	TAGCAAGGAAAGCCATAATC	146
Prupe.5G090500	AP2-EREBP	GAAGAGAAGAAGAAGAAGAAGG	ATTGAGGTGGAGTAAGAAGA	145
Prupe.2G256900	AP2-EREBP	TTCTACAAGGAAGAGGAAGA	CCTCGTTATTGTCAGATTCG	110
Prupe.8G234900	HSF	CCTAATGATGGAGTTGGTGAA	ATTTGTTGCTGCTTCCTTTC	108
Prupe.6G284400	AP2-EREBP	TAACCAATCACAGACACAAC	ACACCTGCTCTTCTAATACA	137
Prupe.6G163400	actin	TCTTCCAACCATCACTCAT	GCCACAACCTTAATCTTCAT	180
