# Supplementary material for: Comprehensive transcriptome and proteome analysis revealed the molecular mechanisms of melatonin priming and waterlogging response in peach
Source: Front Plant Sci. 2025 Feb 7;16:1527382. doi: 10.3389/fpls.2025.1527382 (PMC11842337; doi:10.3389/fpls.2025.1527382)
Supplement: Supplementary Table S2 — Quality metrics of Transcriptome. [file Table2.xls]

## Sheet: FilterSummary
Supplementary Table S2 Quality metrics of Transcriptome
Quality metrics of Transcriptome
sample	total_raw_read/M	total_clean_read/M	clean_read_ratio	total_clean_base/G	Q20/%	Q30/%	total_mapping_genome_ratio/%	uniquely_mapping_genome_ratio/%	total_mapping_gene_ratio/%	uniquely_mapping_gene_ratio/%
CK_1	49.08	43.78	89.19	6.57	96.86	88.78	89.08	66.19	78.65	70.56
CK_2	47.33	43.23	91.34	6.48	96.65	88.04	90.49	67.24	82.02	73.49
CK_3	47.33	43.14	91.15	6.47	96.75	88.37	90.15	67.44	81.31	72.67
WL_1	47.33	42.83	90.51	6.43	96.94	88.82	88.97	63.32	79.06	69.3
WL_2	47.33	42.61	90.03	6.39	97.16	89.48	90.77	67.25	81.24	72
WL_3	45.81	41.41	90.38	6.21	96.39	87.49	88.99	62.64	79.36	70.22
MT_1	47.33	43.12	91.12	6.47	96.75	88.38	89.5	66.46	81.15	72.88
MT_2	47.33	43.48	91.88	6.52	96.69	88.16	90.66	67.38	82.37	74.18
MT_3	47.33	43.75	92.44	6.56	96.94	88.89	90.83	68	83	74.69
MT_WL_1	47.33	42.53	89.87	6.38	96.84	88.69	89.5	65.19	78.82	69.89
MT_WL_2	47.33	42.79	90.41	6.42	96.59	87.98	89.09	62.87	79.2	69.78
MT_WL_3	47.99	43.02	89.64	6.45	96.57	87.99	87.96	64.14	77.88	68.95
The differentially expressed genes by comparing different treatments with control group.
Compare Group	Up	Down	Total
MT vs CK	495	93	588
WL vs CK	3428	3946	7374
MT_WL vs CK	2759	3098	5857
