# Supplementary material for: Comprehensive transcriptome and proteome analysis revealed the molecular mechanisms of melatonin priming and waterlogging response in peach
Source: Front Plant Sci. 2025 Feb 7;16:1527382. doi: 10.3389/fpls.2025.1527382 (PMC11842337; doi:10.3389/fpls.2025.1527382)
Supplement: Supplementary Table S4 — Differential GO enrichment of DEPs. [file Table4.xls]

## Sheet: MT vs CK
Supplementary Table S4 Differential GO enrichment of DEPs
The result of Gene Ontology (GO) classification and functional enrichment of DEPs (P value < 0.05)
Terms from the Cellular Component	Cluster frequency	Protein frequency of use	P-value
transferase complex, transferring phosphorus-containing groups	4 out of 85 genes, 4.7%	14 out of 2458 genes, 0.6%	0.00102322
DNA-directed RNA polymerase complex	3 out of 85 genes, 3.5%	11 out of 2458 genes, 0.4%	0.00538694
RNA polymerase complex	3 out of 85 genes, 3.5%	11 out of 2458 genes, 0.4%	0.00538694
Golgi stack	2 out of 85 genes, 2.4%	4 out of 2458 genes, 0.2%	0.0067779
Golgi subcompartment	6 out of 85 genes, 7.1%	52 out of 2458 genes, 2.1%	0.00813642
Golgi membrane	4 out of 85 genes, 4.7%	28 out of 2458 genes, 1.1%	0.0144676
Golgi apparatus part	6 out of 85 genes, 7.1%	61 out of 2458 genes, 2.5%	0.0173236
photosystem	2 out of 85 genes, 2.4%	8 out of 2458 genes, 0.3%	0.0288989
photosystem II	2 out of 85 genes, 2.4%	8 out of 2458 genes, 0.3%	0.0288989
DNA-directed RNA polymerase II, holoenzyme	2 out of 85 genes, 2.4%	10 out of 2458 genes, 0.4%	0.0444103
nuclear DNA-directed RNA polymerase complex	2 out of 85 genes, 2.4%	10 out of 2458 genes, 0.4%	0.0444103
Terms from the Molecular Function	Cluster frequency	Protein frequency of use	P-value
3-deoxy-7-phosphoheptulonate synthase activity	3 out of 117 genes, 2.6%	4 out of 3461 genes, 0.1%	0.000146994
transferase activity, transferring glycosyl groups	12 out of 117 genes, 10.3%	126 out of 3461 genes, 3.6%	0.000945458
regulatory region nucleic acid binding	2 out of 117 genes, 1.7%	2 out of 3461 genes, 0.1%	0.00113335
acetylglucosaminyltransferase activity	2 out of 117 genes, 1.7%	2 out of 3461 genes, 0.1%	0.00113335
transcription regulatory region DNA binding	2 out of 117 genes, 1.7%	2 out of 3461 genes, 0.1%	0.00113335
phenylalanine ammonia-lyase activity	2 out of 117 genes, 1.7%	2 out of 3461 genes, 0.1%	0.00113335
transferase activity, transferring hexosyl groups	10 out of 117 genes, 8.5%	105 out of 3461 genes, 3.0%	0.00254299
transferase activity, transferring alkyl or aryl (other than methyl) groups	5 out of 117 genes, 4.3%	30 out of 3461 genes, 0.9%	0.00293281
nucleotidyltransferase activity	6 out of 117 genes, 5.1%	44 out of 3461 genes, 1.3%	0.00323937
UDP-glycosyltransferase activity	5 out of 117 genes, 4.3%	32 out of 3461 genes, 0.9%	0.00392696
ammonia-lyase activity	2 out of 117 genes, 1.7%	4 out of 3461 genes, 0.1%	0.00650242
protein kinase regulator activity	2 out of 117 genes, 1.7%	5 out of 3461 genes, 0.1%	0.0105984
ADP binding	3 out of 117 genes, 2.6%	15 out of 3461 genes, 0.4%	0.0127273
kinase regulator activity	2 out of 117 genes, 1.7%	6 out of 3461 genes, 0.2%	0.0155481
transferase activity	35 out of 117 genes, 29.9%	743 out of 3461 genes, 21.5%	0.0183922
cellulose synthase activity	2 out of 117 genes, 1.7%	8 out of 3461 genes, 0.2%	0.0277657
cellulose synthase (UDP-forming) activity	2 out of 117 genes, 1.7%	8 out of 3461 genes, 0.2%	0.0277657
carbon-nitrogen lyase activity	2 out of 117 genes, 1.7%	8 out of 3461 genes, 0.2%	0.0277657
DNA binding	9 out of 117 genes, 7.7%	129 out of 3461 genes, 3.7%	0.0288961
Terms from the Biological Process	Cluster frequency	Protein frequency of use	P-value
aromatic amino acid family metabolic process	5 out of 92 genes, 5.4%	23 out of 2428 genes, 0.9%	0.00137135
cinnamic acid biosynthetic process	2 out of 92 genes, 2.2%	2 out of 2428 genes, 0.1%	0.00142073
cinnamic acid metabolic process	2 out of 92 genes, 2.2%	2 out of 2428 genes, 0.1%	0.00142073
chorismate biosynthetic process	3 out of 92 genes, 3.3%	7 out of 2428 genes, 0.3%	0.00165028
chorismate metabolic process	3 out of 92 genes, 3.3%	9 out of 2428 genes, 0.4%	0.00374715
L-phenylalanine catabolic process	2 out of 92 genes, 2.2%	3 out of 2428 genes, 0.1%	0.00415677
erythrose 4-phosphate/phosphoenolpyruvate family amino acid catabolic process	2 out of 92 genes, 2.2%	3 out of 2428 genes, 0.1%	0.00415677
secondary metabolic process	4 out of 92 genes, 4.3%	19 out of 2428 genes, 0.8%	0.00483302
phenylpropanoid metabolic process	3 out of 92 genes, 3.3%	10 out of 2428 genes, 0.4%	0.00520714
secondary metabolite biosynthetic process	3 out of 92 genes, 3.3%	10 out of 2428 genes, 0.4%	0.00520714
dicarboxylic acid biosynthetic process	3 out of 92 genes, 3.3%	11 out of 2428 genes, 0.5%	0.00696495
response to hydrogen peroxide	2 out of 92 genes, 2.2%	4 out of 2428 genes, 0.2%	0.00810852
positive regulation of transcription from RNA polymerase II promoter	2 out of 92 genes, 2.2%	4 out of 2428 genes, 0.2%	0.00810852
organic cyclic compound biosynthetic process	16 out of 92 genes, 17.4%	231 out of 2428 genes, 9.5%	0.0113573
aromatic amino acid family biosynthetic process	3 out of 92 genes, 3.3%	13 out of 2428 genes, 0.5%	0.011426
response to heat	4 out of 92 genes, 4.3%	24 out of 2428 genes, 1.0%	0.0114629
L-phenylalanine metabolic process	2 out of 92 genes, 2.2%	5 out of 2428 genes, 0.2%	0.0131819
phenylpropanoid biosynthetic process	2 out of 92 genes, 2.2%	5 out of 2428 genes, 0.2%	0.0131819
benzene-containing compound metabolic process	2 out of 92 genes, 2.2%	5 out of 2428 genes, 0.2%	0.0131819
erythrose 4-phosphate/phosphoenolpyruvate family amino acid metabolic process	2 out of 92 genes, 2.2%	5 out of 2428 genes, 0.2%	0.0131819
DNA replication	3 out of 92 genes, 3.3%	14 out of 2428 genes, 0.6%	0.0141484
response to temperature stimulus	5 out of 92 genes, 5.4%	39 out of 2428 genes, 1.6%	0.0145451
aromatic compound biosynthetic process	14 out of 92 genes, 15.2%	199 out of 2428 genes, 8.2%	0.0157329
response to high light intensity	2 out of 92 genes, 2.2%	6 out of 2428 genes, 0.2%	0.019288
response to abiotic stimulus	8 out of 92 genes, 8.7%	91 out of 2428 genes, 3.7%	0.0200521
DNA-dependent DNA replication	2 out of 92 genes, 2.2%	7 out of 2428 genes, 0.3%	0.0263431
aromatic amino acid family catabolic process	2 out of 92 genes, 2.2%	7 out of 2428 genes, 0.3%	0.0263431
transcription, DNA-templated	7 out of 92 genes, 7.6%	84 out of 2428 genes, 3.5%	0.0375103
RNA biosynthetic process	7 out of 92 genes, 7.6%	84 out of 2428 genes, 3.5%	0.0375103
nucleic acid-templated transcription	7 out of 92 genes, 7.6%	84 out of 2428 genes, 3.5%	0.0375103
response to drug	2 out of 92 genes, 2.2%	9 out of 2428 genes, 0.4%	0.0429884
positive regulation of transcription, DNA-templated	2 out of 92 genes, 2.2%	9 out of 2428 genes, 0.4%	0.0429884
positive regulation of RNA metabolic process	2 out of 92 genes, 2.2%	9 out of 2428 genes, 0.4%	0.0429884
positive regulation of RNA biosynthetic process	2 out of 92 genes, 2.2%	9 out of 2428 genes, 0.4%	0.0429884
positive regulation of nucleic acid-templated transcription	2 out of 92 genes, 2.2%	9 out of 2428 genes, 0.4%	0.0429884

## Sheet: WL vs CK
Supplementary Table S4 Differential GO enrichment of DEPs
The result of Gene Ontology (GO) classification and functional enrichment of DEPs (P value < 0.05)
Terms from the Cellular Component	Cluster frequency	Protein frequency of use	P-value
cytochrome complex	3 out of 153 genes, 2.0%	5 out of 2458 genes, 0.2%	0.00215582
Golgi subcompartment	9 out of 153 genes, 5.9%	52 out of 2458 genes, 2.1%	0.00403409
chromosome	5 out of 153 genes, 3.3%	22 out of 2458 genes, 0.9%	0.00971058
nucleosome	3 out of 153 genes, 2.0%	8 out of 2458 genes, 0.3%	0.0105011
DNA packaging complex	3 out of 153 genes, 2.0%	8 out of 2458 genes, 0.3%	0.0105011
mitochondrial respiratory chain complex III	2 out of 153 genes, 1.3%	3 out of 2458 genes, 0.1%	0.0110788
cis-Golgi network	2 out of 153 genes, 1.3%	3 out of 2458 genes, 0.1%	0.0110788
respiratory chain complex III	2 out of 153 genes, 1.3%	3 out of 2458 genes, 0.1%	0.0110788
Golgi apparatus part	9 out of 153 genes, 5.9%	61 out of 2458 genes, 2.5%	0.0117532
mitochondrial envelope	9 out of 153 genes, 5.9%	63 out of 2458 genes, 2.6%	0.014419
mitochondrial respiratory chain	3 out of 153 genes, 2.0%	9 out of 2458 genes, 0.4%	0.0150405
protein-DNA complex	3 out of 153 genes, 2.0%	9 out of 2458 genes, 0.4%	0.0150405
respiratory chain complex	3 out of 153 genes, 2.0%	10 out of 2458 genes, 0.4%	0.0205194
Golgi stack	2 out of 153 genes, 1.3%	4 out of 2458 genes, 0.2%	0.021254
mitochondrial part	10 out of 153 genes, 6.5%	79 out of 2458 genes, 3.2%	0.0226012
membrane part	74 out of 153 genes, 48.4%	992 out of 2458 genes, 40.4%	0.0233735
chromatin	3 out of 153 genes, 2.0%	11 out of 2458 genes, 0.4%	0.0269483
nuclear lumen	9 out of 153 genes, 5.9%	72 out of 2458 genes, 2.9%	0.032154
membrane-enclosed lumen	11 out of 153 genes, 7.2%	96 out of 2458 genes, 3.9%	0.033475
organelle lumen	11 out of 153 genes, 7.2%	96 out of 2458 genes, 3.9%	0.033475
intracellular organelle lumen	11 out of 153 genes, 7.2%	96 out of 2458 genes, 3.9%	0.033475
nuclear chromatin	2 out of 153 genes, 1.3%	5 out of 2458 genes, 0.2%	0.0339861
nucleolus	5 out of 153 genes, 3.3%	30 out of 2458 genes, 1.2%	0.035193
integral component of membrane	67 out of 153 genes, 43.8%	902 out of 2458 genes, 36.7%	0.0374596
respiratory chain	4 out of 153 genes, 2.6%	21 out of 2458 genes, 0.9%	0.0376345
intrinsic component of membrane	67 out of 153 genes, 43.8%	909 out of 2458 genes, 37.0%	0.0441452
endosome	5 out of 153 genes, 3.3%	32 out of 2458 genes, 1.3%	0.0450271
non-membrane-bounded organelle	22 out of 153 genes, 14.4%	245 out of 2458 genes, 10.0%	0.0457418
intracellular non-membrane-bounded organelle	22 out of 153 genes, 14.4%	245 out of 2458 genes, 10.0%	0.0457418
organelle	79 out of 153 genes, 51.6%	1101 out of 2458 genes, 44.8%	0.047435
intracellular organelle	79 out of 153 genes, 51.6%	1101 out of 2458 genes, 44.8%	0.047435
mediator complex	2 out of 153 genes, 1.3%	6 out of 2458 genes, 0.2%	0.0489216
Terms from the Molecular Function	Cluster frequency	Protein frequency of use	P-value
DNA binding	20 out of 188 genes, 10.6%	129 out of 3461 genes, 3.7%	1.40348e-05
oxidoreductase activity, acting on paired donors, with incorporation or reduction of molecular oxygen	12 out of 188 genes, 6.4%	74 out of 3461 genes, 2.1%	0.000521476
transcription regulator activity	7 out of 188 genes, 3.7%	40 out of 3461 genes, 1.2%	0.00504146
heme binding	13 out of 188 genes, 6.9%	111 out of 3461 genes, 3.2%	0.00642908
cytochrome-c oxidase activity	2 out of 188 genes, 1.1%	3 out of 3461 genes, 0.1%	0.00849158
heme-copper terminal oxidase activity	2 out of 188 genes, 1.1%	3 out of 3461 genes, 0.1%	0.00849158
oxidoreductase activity, acting on a heme group of donors	2 out of 188 genes, 1.1%	3 out of 3461 genes, 0.1%	0.00849158
oxidoreductase activity, acting on a heme group of donors, oxygen as acceptor	2 out of 188 genes, 1.1%	3 out of 3461 genes, 0.1%	0.00849158
oxidoreductase activity, acting on paired donors, with oxidation of a pair of donors resulting in the reduction of molecular oxygen to two molecules of water	2 out of 188 genes, 1.1%	3 out of 3461 genes, 0.1%	0.00849158
tetrapyrrole binding	13 out of 188 genes, 6.9%	115 out of 3461 genes, 3.3%	0.008639
transferase activity, transferring glycosyl groups	13 out of 188 genes, 6.9%	126 out of 3461 genes, 3.6%	0.0178652
monooxygenase activity	8 out of 188 genes, 4.3%	63 out of 3461 genes, 1.8%	0.0193504
transition metal ion binding	20 out of 188 genes, 10.6%	230 out of 3461 genes, 6.6%	0.0225129
endopeptidase inhibitor activity	3 out of 188 genes, 1.6%	12 out of 3461 genes, 0.3%	0.0241189
peptidase inhibitor activity	3 out of 188 genes, 1.6%	12 out of 3461 genes, 0.3%	0.0241189
peptidase regulator activity	3 out of 188 genes, 1.6%	12 out of 3461 genes, 0.3%	0.0241189
endopeptidase regulator activity	3 out of 188 genes, 1.6%	12 out of 3461 genes, 0.3%	0.0241189
zinc ion binding	11 out of 188 genes, 5.9%	105 out of 3461 genes, 3.0%	0.025618
transcription factor activity, RNA polymerase II transcription factor binding	2 out of 188 genes, 1.1%	5 out of 3461 genes, 0.1%	0.0263253
RNA polymerase II transcription cofactor activity	2 out of 188 genes, 1.1%	5 out of 3461 genes, 0.1%	0.0263253
protein kinase regulator activity	2 out of 188 genes, 1.1%	5 out of 3461 genes, 0.1%	0.0263253
hydroquinone:oxygen oxidoreductase activity	2 out of 188 genes, 1.1%	5 out of 3461 genes, 0.1%	0.0263253
dioxygenase activity	4 out of 188 genes, 2.1%	22 out of 3461 genes, 0.6%	0.028561
transcription factor activity, protein binding	3 out of 188 genes, 1.6%	13 out of 3461 genes, 0.4%	0.0301267
transcription factor activity, transcription factor binding	3 out of 188 genes, 1.6%	13 out of 3461 genes, 0.4%	0.0301267
transcription cofactor activity	3 out of 188 genes, 1.6%	13 out of 3461 genes, 0.4%	0.0301267
metal ion binding	45 out of 188 genes, 23.9%	639 out of 3461 genes, 18.5%	0.0320258
cation binding	45 out of 188 genes, 23.9%	643 out of 3461 genes, 18.6%	0.0352847
phosphotransferase activity, for other substituted phosphate groups	2 out of 188 genes, 1.1%	6 out of 3461 genes, 0.2%	0.0380913
kinase regulator activity	2 out of 188 genes, 1.1%	6 out of 3461 genes, 0.2%	0.0380913
Terms from the Biological Process	Cluster frequency	Protein frequency of use	P-value
transcription, DNA-templated	13 out of 140 genes, 9.3%	84 out of 2428 genes, 3.5%	0.000802962
RNA biosynthetic process	13 out of 140 genes, 9.3%	84 out of 2428 genes, 3.5%	0.000802962
nucleic acid-templated transcription	13 out of 140 genes, 9.3%	84 out of 2428 genes, 3.5%	0.000802962
mitochondrial electron transport, ubiquinol to cytochrome c	3 out of 140 genes, 2.1%	5 out of 2428 genes, 0.2%	0.00172289
nucleobase-containing compound biosynthetic process	17 out of 140 genes, 12.1%	147 out of 2428 genes, 6.1%	0.00374168
protein-DNA complex assembly	4 out of 140 genes, 2.9%	13 out of 2428 genes, 0.5%	0.00503337
protein-DNA complex subunit organization	4 out of 140 genes, 2.9%	13 out of 2428 genes, 0.5%	0.00503337
plant-type cell wall biogenesis	3 out of 140 genes, 2.1%	7 out of 2428 genes, 0.3%	0.00553318
mitochondrial ATP synthesis coupled electron transport	3 out of 140 genes, 2.1%	7 out of 2428 genes, 0.3%	0.00553318
heterocycle biosynthetic process	21 out of 140 genes, 15.0%	205 out of 2428 genes, 8.4%	0.00564829
cellular macromolecule biosynthetic process	30 out of 140 genes, 21.4%	337 out of 2428 genes, 13.9%	0.00779037
oxidative phosphorylation	3 out of 140 genes, 2.1%	8 out of 2428 genes, 0.3%	0.00848198
pyrimidine nucleobase metabolic process	3 out of 140 genes, 2.1%	8 out of 2428 genes, 0.3%	0.00848198
ATP synthesis coupled electron transport	3 out of 140 genes, 2.1%	8 out of 2428 genes, 0.3%	0.00848198
aromatic compound biosynthetic process	20 out of 140 genes, 14.3%	199 out of 2428 genes, 8.2%	0.00855591
cell wall pectin biosynthetic process	2 out of 140 genes, 1.4%	3 out of 2428 genes, 0.1%	0.00953138
macromolecule biosynthetic process	30 out of 140 genes, 21.4%	344 out of 2428 genes, 14.2%	0.0104458
organic cyclic compound biosynthetic process	22 out of 140 genes, 15.7%	231 out of 2428 genes, 9.5%	0.0109372
cellular component biogenesis	16 out of 140 genes, 11.4%	152 out of 2428 genes, 6.3%	0.0120999
DNA packaging	3 out of 140 genes, 2.1%	9 out of 2428 genes, 0.4%	0.0121911
chromatin assembly or disassembly	3 out of 140 genes, 2.1%	9 out of 2428 genes, 0.4%	0.0121911
nucleosome assembly	3 out of 140 genes, 2.1%	9 out of 2428 genes, 0.4%	0.0121911
chromatin assembly	3 out of 140 genes, 2.1%	9 out of 2428 genes, 0.4%	0.0121911
nucleosome organization	3 out of 140 genes, 2.1%	9 out of 2428 genes, 0.4%	0.0121911
cell wall biogenesis	4 out of 140 genes, 2.9%	18 out of 2428 genes, 0.7%	0.0171989
rRNA modification	2 out of 140 genes, 1.4%	4 out of 2428 genes, 0.2%	0.0183432
regulation of abscisic acid-activated signaling pathway	2 out of 140 genes, 1.4%	4 out of 2428 genes, 0.2%	0.0183432
inorganic anion transport	2 out of 140 genes, 1.4%	4 out of 2428 genes, 0.2%	0.0183432
cell wall macromolecule biosynthetic process	2 out of 140 genes, 1.4%	4 out of 2428 genes, 0.2%	0.0183432
cell wall pectin metabolic process	2 out of 140 genes, 1.4%	4 out of 2428 genes, 0.2%	0.0183432
cellular component macromolecule biosynthetic process	2 out of 140 genes, 1.4%	4 out of 2428 genes, 0.2%	0.0183432
cell wall polysaccharide biosynthetic process	2 out of 140 genes, 1.4%	4 out of 2428 genes, 0.2%	0.0183432
regulation of response to alcohol	2 out of 140 genes, 1.4%	4 out of 2428 genes, 0.2%	0.0183432
regulation of cellular response to alcohol	2 out of 140 genes, 1.4%	4 out of 2428 genes, 0.2%	0.0183432
anion transport	3 out of 140 genes, 2.1%	11 out of 2428 genes, 0.5%	0.0219949
respiratory electron transport chain	3 out of 140 genes, 2.1%	11 out of 2428 genes, 0.5%	0.0219949
regulation of transcription, DNA-templated	10 out of 140 genes, 7.1%	85 out of 2428 genes, 3.5%	0.0222392
regulation of nucleic acid-templated transcription	10 out of 140 genes, 7.1%	85 out of 2428 genes, 3.5%	0.0222392
regulation of RNA biosynthetic process	10 out of 140 genes, 7.1%	85 out of 2428 genes, 3.5%	0.0222392
rRNA processing	4 out of 140 genes, 2.9%	21 out of 2428 genes, 0.9%	0.0294204
rRNA metabolic process	4 out of 140 genes, 2.9%	21 out of 2428 genes, 0.9%	0.0294204
pyrimidine-containing compound biosynthetic process	4 out of 140 genes, 2.9%	21 out of 2428 genes, 0.9%	0.0294204
pyrimidine-containing compound salvage	2 out of 140 genes, 1.4%	5 out of 2428 genes, 0.2%	0.0294234
regulation of localization	2 out of 140 genes, 1.4%	5 out of 2428 genes, 0.2%	0.0294234
phenylpropanoid catabolic process	2 out of 140 genes, 1.4%	5 out of 2428 genes, 0.2%	0.0294234
lignin catabolic process	2 out of 140 genes, 1.4%	5 out of 2428 genes, 0.2%	0.0294234
organic substance biosynthetic process	48 out of 140 genes, 34.3%	655 out of 2428 genes, 27.0%	0.0301359
cellular biosynthetic process	47 out of 140 genes, 33.6%	640 out of 2428 genes, 26.4%	0.0310395
chromosome organization	5 out of 140 genes, 3.6%	32 out of 2428 genes, 1.3%	0.0338927
cell wall macromolecule metabolic process	4 out of 140 genes, 2.9%	22 out of 2428 genes, 0.9%	0.0343938
pyrimidine-containing compound metabolic process	4 out of 140 genes, 2.9%	22 out of 2428 genes, 0.9%	0.0343938
DNA conformation change	3 out of 140 genes, 2.1%	13 out of 2428 genes, 0.5%	0.0350345
regulation of RNA metabolic process	10 out of 140 genes, 7.1%	92 out of 2428 genes, 3.8%	0.0363273
cellular lipid metabolic process	11 out of 140 genes, 7.9%	105 out of 2428 genes, 4.3%	0.0365006
gene expression	31 out of 140 genes, 22.1%	394 out of 2428 genes, 16.2%	0.0366944
biosynthetic process	50 out of 140 genes, 35.7%	702 out of 2428 genes, 28.9%	0.0434559
lipid biosynthetic process	9 out of 140 genes, 6.4%	82 out of 2428 genes, 3.4%	0.0436031
regulation of nucleobase-containing compound metabolic process	10 out of 140 genes, 7.1%	95 out of 2428 genes, 3.9%	0.0439456
chromatin organization	4 out of 140 genes, 2.9%	24 out of 2428 genes, 1.0%	0.0457219
cellular macromolecule metabolic process	46 out of 140 genes, 32.9%	640 out of 2428 genes, 26.4%	0.0468375
phospholipid metabolic process	5 out of 140 genes, 3.6%	35 out of 2428 genes, 1.4%	0.0476215

## Sheet: MT_WL vs CK
Supplementary Table S4 Differential GO enrichment of DEPs
The result of Gene Ontology (GO) classification and functional enrichment of DEPs (P value < 0.05)
Terms from the Cellular Component	Cluster frequency	Protein frequency of use	P-value
DNA-directed RNA polymerase complex	4 out of 86 genes, 4.7%	11 out of 2458 genes, 0.4%	0.000382257
RNA polymerase complex	4 out of 86 genes, 4.7%	11 out of 2458 genes, 0.4%	0.000382257
transferase complex, transferring phosphorus-containing groups	4 out of 86 genes, 4.7%	14 out of 2458 genes, 0.6%	0.00106958
DNA-directed RNA polymerase II, holoenzyme	3 out of 86 genes, 3.5%	10 out of 2458 genes, 0.4%	0.00415358
nuclear DNA-directed RNA polymerase complex	3 out of 86 genes, 3.5%	10 out of 2458 genes, 0.4%	0.00415358
transcription factor complex	2 out of 86 genes, 2.3%	4 out of 2458 genes, 0.2%	0.00693544
Golgi stack	2 out of 86 genes, 2.3%	4 out of 2458 genes, 0.2%	0.00693544
nuclear transcription factor complex	2 out of 86 genes, 2.3%	4 out of 2458 genes, 0.2%	0.00693544
RNA polymerase II transcription factor complex	2 out of 86 genes, 2.3%	4 out of 2458 genes, 0.2%	0.00693544
membrane part	46 out of 86 genes, 53.5%	992 out of 2458 genes, 40.4%	0.0083462
integral component of membrane	42 out of 86 genes, 48.8%	902 out of 2458 genes, 36.7%	0.0127072
intrinsic component of membrane	42 out of 86 genes, 48.8%	909 out of 2458 genes, 37.0%	0.0146981
Golgi membrane	4 out of 86 genes, 4.7%	28 out of 2458 genes, 1.1%	0.0150549
protein phosphatase type 2A complex	2 out of 86 genes, 2.3%	6 out of 2458 genes, 0.2%	0.016562
protein serine/threonine phosphatase complex	2 out of 86 genes, 2.3%	7 out of 2458 genes, 0.3%	0.0226637
phosphatase complex	2 out of 86 genes, 2.3%	7 out of 2458 genes, 0.3%	0.0226637
photosystem	2 out of 86 genes, 2.3%	8 out of 2458 genes, 0.3%	0.0295384
photosystem II	2 out of 86 genes, 2.3%	8 out of 2458 genes, 0.3%	0.0295384
Golgi subcompartment	5 out of 86 genes, 5.8%	52 out of 2458 genes, 2.1%	0.0333085
Terms from the Molecular Function	Cluster frequency	Protein frequency of use	P-value
transferase activity, transferring hexosyl groups	12 out of 124 genes, 9.7%	105 out of 3461 genes, 3.0%	0.000300823
transferase activity, transferring glycosyl groups	13 out of 124 genes, 10.5%	126 out of 3461 genes, 3.6%	0.000465327
UDP-glycosyltransferase activity	6 out of 124 genes, 4.8%	32 out of 3461 genes, 0.9%	0.000789503
acetylglucosaminyltransferase activity	2 out of 124 genes, 1.6%	2 out of 3461 genes, 0.1%	0.00127365
oxidoreductase activity, acting on paired donors, with incorporation or reduction of molecular oxygen	8 out of 124 genes, 6.5%	74 out of 3461 genes, 2.1%	0.00448242
tetrapyrrole binding	10 out of 124 genes, 8.1%	115 out of 3461 genes, 3.3%	0.00744041
protein kinase regulator activity	2 out of 124 genes, 1.6%	5 out of 3461 genes, 0.1%	0.0118614
iron ion binding	7 out of 124 genes, 5.6%	72 out of 3461 genes, 2.1%	0.0136296
metal ion binding	33 out of 124 genes, 26.6%	639 out of 3461 genes, 18.5%	0.0144023
cation binding	33 out of 124 genes, 26.6%	643 out of 3461 genes, 18.6%	0.0157545
heme binding	9 out of 124 genes, 7.3%	111 out of 3461 genes, 3.2%	0.0168548
kinase regulator activity	2 out of 124 genes, 1.6%	6 out of 3461 genes, 0.2%	0.0173773
protein phosphatase regulator activity	2 out of 124 genes, 1.6%	7 out of 3461 genes, 0.2%	0.0237626
phosphatase regulator activity	2 out of 124 genes, 1.6%	8 out of 3461 genes, 0.2%	0.030949
oxidoreductase activity, acting on single donors with incorporation of molecular oxygen	3 out of 124 genes, 2.4%	21 out of 3461 genes, 0.6%	0.0372687
DNA binding	9 out of 124 genes, 7.3%	129 out of 3461 genes, 3.7%	0.0399416
dioxygenase activity	3 out of 124 genes, 2.4%	22 out of 3461 genes, 0.6%	0.0420548
Terms from the Biological Process	Cluster frequency	Protein frequency of use	P-value
response to heat	6 out of 93 genes, 6.5%	24 out of 2428 genes, 1.0%	0.000206955
response to temperature stimulus	7 out of 93 genes, 7.5%	39 out of 2428 genes, 1.6%	0.000543728
RNA polymerase II transcriptional preinitiation complex assembly	2 out of 93 genes, 2.2%	2 out of 2428 genes, 0.1%	0.00145195
response to stress	20 out of 93 genes, 21.5%	265 out of 2428 genes, 10.9%	0.0018248
response to abiotic stimulus	10 out of 93 genes, 10.8%	91 out of 2428 genes, 3.7%	0.00205399
transcription, DNA-templated	9 out of 93 genes, 9.7%	84 out of 2428 genes, 3.5%	0.00411267
RNA biosynthetic process	9 out of 93 genes, 9.7%	84 out of 2428 genes, 3.5%	0.00411267
nucleic acid-templated transcription	9 out of 93 genes, 9.7%	84 out of 2428 genes, 3.5%	0.00411267
regulation of transcription, DNA-templated	9 out of 93 genes, 9.7%	85 out of 2428 genes, 3.5%	0.00445637
regulation of nucleic acid-templated transcription	9 out of 93 genes, 9.7%	85 out of 2428 genes, 3.5%	0.00445637
regulation of RNA biosynthetic process	9 out of 93 genes, 9.7%	85 out of 2428 genes, 3.5%	0.00445637
regulation of RNA metabolic process	9 out of 93 genes, 9.7%	92 out of 2428 genes, 3.8%	0.00753513
regulation of abscisic acid-activated signaling pathway	2 out of 93 genes, 2.2%	4 out of 2428 genes, 0.2%	0.00828207
response to hydrogen peroxide	2 out of 93 genes, 2.2%	4 out of 2428 genes, 0.2%	0.00828207
DNA-templated transcriptional preinitiation complex assembly	2 out of 93 genes, 2.2%	4 out of 2428 genes, 0.2%	0.00828207
regulation of response to alcohol	2 out of 93 genes, 2.2%	4 out of 2428 genes, 0.2%	0.00828207
regulation of cellular response to alcohol	2 out of 93 genes, 2.2%	4 out of 2428 genes, 0.2%	0.00828207
regulation of nucleobase-containing compound metabolic process	9 out of 93 genes, 9.7%	95 out of 2428 genes, 3.9%	0.0092693
transcription from RNA polymerase II promoter	3 out of 93 genes, 3.2%	12 out of 2428 genes, 0.5%	0.00930913
transcription initiation from RNA polymerase II promoter	2 out of 93 genes, 2.2%	6 out of 2428 genes, 0.2%	0.01969
response to high light intensity	2 out of 93 genes, 2.2%	6 out of 2428 genes, 0.2%	0.01969
nucleobase-containing compound biosynthetic process	11 out of 93 genes, 11.8%	147 out of 2428 genes, 6.1%	0.02258
response to stimulus	24 out of 93 genes, 25.8%	420 out of 2428 genes, 17.3%	0.0228839
cell wall organization	6 out of 93 genes, 6.5%	59 out of 2428 genes, 2.4%	0.0235527
external encapsulating structure organization	6 out of 93 genes, 6.5%	60 out of 2428 genes, 2.5%	0.0253831
lipid transport	2 out of 93 genes, 2.2%	7 out of 2428 genes, 0.3%	0.0268847
lipid localization	2 out of 93 genes, 2.2%	7 out of 2428 genes, 0.3%	0.0268847
regulation of macromolecule biosynthetic process	9 out of 93 genes, 9.7%	116 out of 2428 genes, 4.8%	0.0310196
regulation of cellular macromolecule biosynthetic process	9 out of 93 genes, 9.7%	116 out of 2428 genes, 4.8%	0.0310196
regulation of cellular metabolic process	10 out of 93 genes, 10.8%	135 out of 2428 genes, 5.6%	0.0311607
regulation of cellular biosynthetic process	9 out of 93 genes, 9.7%	117 out of 2428 genes, 4.8%	0.0325645
regulation of biosynthetic process	9 out of 93 genes, 9.7%	118 out of 2428 genes, 4.9%	0.0341624
response to drug	2 out of 93 genes, 2.2%	9 out of 2428 genes, 0.4%	0.0438482
cell wall organization or biogenesis	6 out of 93 genes, 6.5%	70 out of 2428 genes, 2.9%	0.0490466
