# Supplementary material for: Comprehensive transcriptome and proteome analysis revealed the molecular mechanisms of melatonin priming and waterlogging response in peach
Source: Front Plant Sci. 2025 Feb 7;16:1527382. doi: 10.3389/fpls.2025.1527382 (PMC11842337; doi:10.3389/fpls.2025.1527382)
Supplement: Supplementary Table S6 — The three ERF-VII genes in peach and their characteristics. [file Table6.xlsx]

## Sheet: Sheet1
Supplementary Table S6 The three ERF-VII genes in peach and their characteristics
Gene ID	Arabidopsis homolog	Gene Code	Subfamily	Group	ORF length	Exon N0	protein length	Protein start
Prupe.1G130300	AT3G16770	RAP2.3	ERF	VII	1662	2	290	MCGGAIISDFISAKRGRTLTAEDLWSEFDTISDLLGLDHSSSSNNNNKKDQFEHQQNNKSIAQKPKIPLSKGAGTSEKPKKTSPGAGAGAGAQKEEEVGKASDKNKRVRKNVYRGIRQRPWGKWAAEIRDPQKGVRVWLGTYNTAEEAARAYDDAARRIRGGKAKLNFPELPPSSVPAPATPPLKKRCVVGPAESTQSSLGSSGNYCNCDPFEGGEIYGKKEVGGEYELKEQISSLESFLGLDEEEPSEVNGRGGGESNNSLDLWMLGDLVTHHHHQQQQQQQQGQQLY*
Prupe.3G032300	AT1G53910	RAP2.12	ERF	VII	2354	2	383	MCGGAIISDFIAPTRSRLTADYLWPDLKKPSSDKRFSKPLRPEIIDLDHDFEADFQEFKDESDVDEDDEMVEAKPSAFSAGKPSSARGSTTVKLVEFNGQAEKSAKRKRKNQYRGIRQRPWGKWAAEIRDPRKGVRVWLGTFNTAEEAARAYDSEARRIRGKKAKVNFPDETPRSSAKRSVKANPQKMLPKTNTNAVQPNLNQNINFVNDPNQDYYNAMGFLDEKPATNNFGFMSTFPANEDVALKSSTPSDAVPLYFSSDQGSNSFDCSDFGWGEQGSKTPEISSVLSCVMEESDDSLFLEDASPTKKLKSNPEDLVPVQDNAGKTLTDELSAFEMKYFQTPYLDGSWDASVDAFLSTDATQDGGNSVDFWSFDDLIGGGF*
Prupe.8G264900	AT2G47520	HRE2, ERF071	ERF	VII	1049	2	322	MCGGAILSNLIPRNRGLRVTASDIWPNSPFAKLNPDNFFDYNPSPLTRTDSSPRKRAQPTSGNRQEEKPPKRARKNLYRGIRQRPWGKWAAEIRDPRKGVRVWLGTFNTPEEAARAYDREARKIRGKKAKVNFPNEDDDIPTQTYLRNPNPPSLFQTSSENLSNSHMPKSFDLGFGYDLNQIATISSNSNSKGLSSMNLVNTDPTVISGEENSGSGSDGAYSSTAGLLGCNQNGSSCCYGEAEVKELEETKEGILNKDAIAIMEENEVQKLSEELMAYENMMKFYQIPYLDGQSTATQHPPAQEGMVGDLWSFDDDRVSAP*
