# Supplementary material for: Comprehensive transcriptome and proteome analysis revealed the molecular mechanisms of melatonin priming and waterlogging response in peach
Source: Front Plant Sci. 2025 Feb 7;16:1527382. doi: 10.3389/fpls.2025.1527382 (PMC11842337; doi:10.3389/fpls.2025.1527382)
Supplement: Supplementary file 10 [file Table7.xls]

## Sheet: MT vs CK
The result of KEGG pathway classification and functional enrichment of DEPs (P value < 0.05)
Pathway	Diff Proteins with pathway annotation (222)	All Proteins with pathway annotation (5807)	Pvalue	Pathway ID	Level1	Level2
Cyanoamino acid metabolism	8 (3.6%)	66 (1.14%)	0.00341044	ko00460	Metabolism	Metabolism of other amino acids
Protein processing in endoplasmic reticulum	13 (5.86%)	160 (2.76%)	0.00792789	ko04141	Genetic Information Processing	Folding, sorting and degradation
Biosynthesis of secondary metabolites	48 (21.62%)	911 (15.69%)	0.0105653	ko01110	Metabolism	Global and overview maps
Sesquiterpenoid and triterpenoid biosynthesis	3 (1.35%)	13 (0.22%)	0.0118652	ko00909	Metabolism	Metabolism of terpenoids and polyketides
Brassinosteroid biosynthesis	3 (1.35%)	13 (0.22%)	0.0118652	ko00905	Metabolism	Metabolism of terpenoids and polyketides
Phenylpropanoid biosynthesis	12 (5.41%)	160 (2.76%)	0.0189987	ko00940	Metabolism	Biosynthesis of other secondary metabolites
Flavonoid biosynthesis	6 (2.7%)	61 (1.05%)	0.0281174	ko00941	Metabolism	Biosynthesis of other secondary metabolites
Steroid biosynthesis	3 (1.35%)	19 (0.33%)	0.0339794	ko00100	Metabolism	Lipid metabolism

## Sheet: WL vs CK
The result of KEGG pathway classification and functional enrichment of DEPs (P value < 0.05)
Pathway	Diff Proteins with pathway annotation (320)	All Proteins with pathway annotation (5807)	Pvalue	Pathway ID	Level1	Level2
RNA polymerase	7 (2.19%)	38 (0.65%)	0.00415147	ko03020	Genetic Information Processing	Transcription
Glycosphingolipid biosynthesis - ganglio series	4 (1.25%)	15 (0.26%)	0.00761013	ko00604	Metabolism	Glycan biosynthesis and metabolism
Other types of O-glycan biosynthesis	3 (0.94%)	12 (0.21%)	0.0251496	ko00514	Metabolism	Glycan biosynthesis and metabolism
Plant hormone signal transduction	10 (3.13%)	94 (1.62%)	0.0331987	ko04075	Environmental Information Processing	Signal transduction
Terms from the Molecular Function	Cluster frequency	Protein frequency of use	P-value
DNA binding	20 out of 188 genes, 10.6%	129 out of 3461 genes, 3.7%	1.40348e-05
oxidoreductase activity, acting on paired donors, with incorporation or reduction of molecular oxygen	12 out of 188 genes, 6.4%	74 out of 3461 genes, 2.1%	0.000521476
transcription regulator activity	7 out of 188 genes, 3.7%	40 out of 3461 genes, 1.2%	0.00504146
heme binding	13 out of 188 genes, 6.9%	111 out of 3461 genes, 3.2%	0.00642908
cytochrome-c oxidase activity	2 out of 188 genes, 1.1%	3 out of 3461 genes, 0.1%	0.00849158
heme-copper terminal oxidase activity	2 out of 188 genes, 1.1%	3 out of 3461 genes, 0.1%	0.00849158
oxidoreductase activity, acting on a heme group of donors	2 out of 188 genes, 1.1%	3 out of 3461 genes, 0.1%	0.00849158
oxidoreductase activity, acting on a heme group of donors, oxygen as acceptor	2 out of 188 genes, 1.1%	3 out of 3461 genes, 0.1%	0.00849158
oxidoreductase activity, acting on paired donors, with oxidation of a pair of donors resulting in the reduction of molecular oxygen to two molecules of water	2 out of 188 genes, 1.1%	3 out of 3461 genes, 0.1%	0.00849158
tetrapyrrole binding	13 out of 188 genes, 6.9%	115 out of 3461 genes, 3.3%	0.008639
transferase activity, transferring glycosyl groups	13 out of 188 genes, 6.9%	126 out of 3461 genes, 3.6%	0.0178652
monooxygenase activity	8 out of 188 genes, 4.3%	63 out of 3461 genes, 1.8%	0.0193504
transition metal ion binding	20 out of 188 genes, 10.6%	230 out of 3461 genes, 6.6%	0.0225129
endopeptidase inhibitor activity	3 out of 188 genes, 1.6%	12 out of 3461 genes, 0.3%	0.0241189
peptidase inhibitor activity	3 out of 188 genes, 1.6%	12 out of 3461 genes, 0.3%	0.0241189
peptidase regulator activity	3 out of 188 genes, 1.6%	12 out of 3461 genes, 0.3%	0.0241189
endopeptidase regulator activity	3 out of 188 genes, 1.6%	12 out of 3461 genes, 0.3%	0.0241189
zinc ion binding	11 out of 188 genes, 5.9%	105 out of 3461 genes, 3.0%	0.025618
transcription factor activity, RNA polymerase II transcription factor binding	2 out of 188 genes, 1.1%	5 out of 3461 genes, 0.1%	0.0263253
RNA polymerase II transcription cofactor activity	2 out of 188 genes, 1.1%	5 out of 3461 genes, 0.1%	0.0263253
protein kinase regulator activity	2 out of 188 genes, 1.1%	5 out of 3461 genes, 0.1%	0.0263253
hydroquinone:oxygen oxidoreductase activity	2 out of 188 genes, 1.1%	5 out of 3461 genes, 0.1%	0.0263253
dioxygenase activity	4 out of 188 genes, 2.1%	22 out of 3461 genes, 0.6%	0.028561
transcription factor activity, protein binding	3 out of 188 genes, 1.6%	13 out of 3461 genes, 0.4%	0.0301267
transcription factor activity, transcription factor binding	3 out of 188 genes, 1.6%	13 out of 3461 genes, 0.4%	0.0301267
transcription cofactor activity	3 out of 188 genes, 1.6%	13 out of 3461 genes, 0.4%	0.0301267
metal ion binding	45 out of 188 genes, 23.9%	639 out of 3461 genes, 18.5%	0.0320258
cation binding	45 out of 188 genes, 23.9%	643 out of 3461 genes, 18.6%	0.0352847
phosphotransferase activity, for other substituted phosphate groups	2 out of 188 genes, 1.1%	6 out of 3461 genes, 0.2%	0.0380913
kinase regulator activity	2 out of 188 genes, 1.1%	6 out of 3461 genes, 0.2%	0.0380913
Terms from the Biological Process	Cluster frequency	Protein frequency of use	P-value
transcription, DNA-templated	13 out of 140 genes, 9.3%	84 out of 2428 genes, 3.5%	0.000802962
RNA biosynthetic process	13 out of 140 genes, 9.3%	84 out of 2428 genes, 3.5%	0.000802962
nucleic acid-templated transcription	13 out of 140 genes, 9.3%	84 out of 2428 genes, 3.5%	0.000802962
mitochondrial electron transport, ubiquinol to cytochrome c	3 out of 140 genes, 2.1%	5 out of 2428 genes, 0.2%	0.00172289
nucleobase-containing compound biosynthetic process	17 out of 140 genes, 12.1%	147 out of 2428 genes, 6.1%	0.00374168
protein-DNA complex assembly	4 out of 140 genes, 2.9%	13 out of 2428 genes, 0.5%	0.00503337
protein-DNA complex subunit organization	4 out of 140 genes, 2.9%	13 out of 2428 genes, 0.5%	0.00503337
plant-type cell wall biogenesis	3 out of 140 genes, 2.1%	7 out of 2428 genes, 0.3%	0.00553318
mitochondrial ATP synthesis coupled electron transport	3 out of 140 genes, 2.1%	7 out of 2428 genes, 0.3%	0.00553318
heterocycle biosynthetic process	21 out of 140 genes, 15.0%	205 out of 2428 genes, 8.4%	0.00564829
cellular macromolecule biosynthetic process	30 out of 140 genes, 21.4%	337 out of 2428 genes, 13.9%	0.00779037
oxidative phosphorylation	3 out of 140 genes, 2.1%	8 out of 2428 genes, 0.3%	0.00848198
pyrimidine nucleobase metabolic process	3 out of 140 genes, 2.1%	8 out of 2428 genes, 0.3%	0.00848198
ATP synthesis coupled electron transport	3 out of 140 genes, 2.1%	8 out of 2428 genes, 0.3%	0.00848198
aromatic compound biosynthetic process	20 out of 140 genes, 14.3%	199 out of 2428 genes, 8.2%	0.00855591
cell wall pectin biosynthetic process	2 out of 140 genes, 1.4%	3 out of 2428 genes, 0.1%	0.00953138
macromolecule biosynthetic process	30 out of 140 genes, 21.4%	344 out of 2428 genes, 14.2%	0.0104458
organic cyclic compound biosynthetic process	22 out of 140 genes, 15.7%	231 out of 2428 genes, 9.5%	0.0109372
cellular component biogenesis	16 out of 140 genes, 11.4%	152 out of 2428 genes, 6.3%	0.0120999
DNA packaging	3 out of 140 genes, 2.1%	9 out of 2428 genes, 0.4%	0.0121911
chromatin assembly or disassembly	3 out of 140 genes, 2.1%	9 out of 2428 genes, 0.4%	0.0121911
nucleosome assembly	3 out of 140 genes, 2.1%	9 out of 2428 genes, 0.4%	0.0121911
chromatin assembly	3 out of 140 genes, 2.1%	9 out of 2428 genes, 0.4%	0.0121911
nucleosome organization	3 out of 140 genes, 2.1%	9 out of 2428 genes, 0.4%	0.0121911
cell wall biogenesis	4 out of 140 genes, 2.9%	18 out of 2428 genes, 0.7%	0.0171989
rRNA modification	2 out of 140 genes, 1.4%	4 out of 2428 genes, 0.2%	0.0183432
regulation of abscisic acid-activated signaling pathway	2 out of 140 genes, 1.4%	4 out of 2428 genes, 0.2%	0.0183432
inorganic anion transport	2 out of 140 genes, 1.4%	4 out of 2428 genes, 0.2%	0.0183432
cell wall macromolecule biosynthetic process	2 out of 140 genes, 1.4%	4 out of 2428 genes, 0.2%	0.0183432
cell wall pectin metabolic process	2 out of 140 genes, 1.4%	4 out of 2428 genes, 0.2%	0.0183432
cellular component macromolecule biosynthetic process	2 out of 140 genes, 1.4%	4 out of 2428 genes, 0.2%	0.0183432
cell wall polysaccharide biosynthetic process	2 out of 140 genes, 1.4%	4 out of 2428 genes, 0.2%	0.0183432
regulation of response to alcohol	2 out of 140 genes, 1.4%	4 out of 2428 genes, 0.2%	0.0183432
regulation of cellular response to alcohol	2 out of 140 genes, 1.4%	4 out of 2428 genes, 0.2%	0.0183432
anion transport	3 out of 140 genes, 2.1%	11 out of 2428 genes, 0.5%	0.0219949
respiratory electron transport chain	3 out of 140 genes, 2.1%	11 out of 2428 genes, 0.5%	0.0219949
regulation of transcription, DNA-templated	10 out of 140 genes, 7.1%	85 out of 2428 genes, 3.5%	0.0222392
regulation of nucleic acid-templated transcription	10 out of 140 genes, 7.1%	85 out of 2428 genes, 3.5%	0.0222392
regulation of RNA biosynthetic process	10 out of 140 genes, 7.1%	85 out of 2428 genes, 3.5%	0.0222392
rRNA processing	4 out of 140 genes, 2.9%	21 out of 2428 genes, 0.9%	0.0294204
rRNA metabolic process	4 out of 140 genes, 2.9%	21 out of 2428 genes, 0.9%	0.0294204
pyrimidine-containing compound biosynthetic process	4 out of 140 genes, 2.9%	21 out of 2428 genes, 0.9%	0.0294204
pyrimidine-containing compound salvage	2 out of 140 genes, 1.4%	5 out of 2428 genes, 0.2%	0.0294234
regulation of localization	2 out of 140 genes, 1.4%	5 out of 2428 genes, 0.2%	0.0294234
phenylpropanoid catabolic process	2 out of 140 genes, 1.4%	5 out of 2428 genes, 0.2%	0.0294234
lignin catabolic process	2 out of 140 genes, 1.4%	5 out of 2428 genes, 0.2%	0.0294234
organic substance biosynthetic process	48 out of 140 genes, 34.3%	655 out of 2428 genes, 27.0%	0.0301359
cellular biosynthetic process	47 out of 140 genes, 33.6%	640 out of 2428 genes, 26.4%	0.0310395
chromosome organization	5 out of 140 genes, 3.6%	32 out of 2428 genes, 1.3%	0.0338927
cell wall macromolecule metabolic process	4 out of 140 genes, 2.9%	22 out of 2428 genes, 0.9%	0.0343938
pyrimidine-containing compound metabolic process	4 out of 140 genes, 2.9%	22 out of 2428 genes, 0.9%	0.0343938
DNA conformation change	3 out of 140 genes, 2.1%	13 out of 2428 genes, 0.5%	0.0350345
regulation of RNA metabolic process	10 out of 140 genes, 7.1%	92 out of 2428 genes, 3.8%	0.0363273
cellular lipid metabolic process	11 out of 140 genes, 7.9%	105 out of 2428 genes, 4.3%	0.0365006
gene expression	31 out of 140 genes, 22.1%	394 out of 2428 genes, 16.2%	0.0366944
biosynthetic process	50 out of 140 genes, 35.7%	702 out of 2428 genes, 28.9%	0.0434559
lipid biosynthetic process	9 out of 140 genes, 6.4%	82 out of 2428 genes, 3.4%	0.0436031
regulation of nucleobase-containing compound metabolic process	10 out of 140 genes, 7.1%	95 out of 2428 genes, 3.9%	0.0439456
chromatin organization	4 out of 140 genes, 2.9%	24 out of 2428 genes, 1.0%	0.0457219
cellular macromolecule metabolic process	46 out of 140 genes, 32.9%	640 out of 2428 genes, 26.4%	0.0468375
phospholipid metabolic process	5 out of 140 genes, 3.6%	35 out of 2428 genes, 1.4%	0.0476215

## Sheet: MT_WL vs CK
The result of KEGG pathway classification and functional enrichment of DEPs (P value < 0.05)
Pathway	Diff Proteins with pathway annotation (320)	All Proteins with pathway annotation (5807)	Pvalue	Pathway ID	Level1	Level2
Protein processing in endoplasmic reticulum	18 (8.26%)	160 (2.76%)	2.60577e-05	ko04141	Genetic Information Processing	Folding, sorting and degradation
Sesquiterpenoid and triterpenoid biosynthesis	5 (2.29%)	13 (0.22%)	7.16364e-05	ko00909	Metabolism	Metabolism of terpenoids and polyketides
mRNA surveillance pathway	9 (4.13%)	110 (1.89%)	0.0218613	ko03015	Genetic Information Processing	Translation
Plant hormone signal transduction	8 (3.67%)	94 (1.62%)	0.0242243	ko04075	Environmental Information Processing	Signal transduction
Taurine and hypotaurine metabolism	2 (0.92%)	8 (0.14%)	0.0338299	ko00430	Metabolism	Metabolism of other amino acids
Phosphonate and phosphinate metabolism	2 (0.92%)	8 (0.14%)	0.0338299	ko00440	Metabolism	Metabolism of other amino acids
Riboflavin metabolism	3 (1.38%)	20 (0.34%)	0.0371293	ko00740	Metabolism	Metabolism of cofactors and vitamins
Anthocyanin biosynthesis	1 (0.46%)	1 (0.02%)	0.0375409	ko00942	Metabolism	Biosynthesis of other secondary metabolites
